# Supplementary material for: The Effect of Nutrition Intervention With Oral Nutritional Supplements on Ovarian Cancer Patients Undergoing Chemotherapy
Source: Front Nutr. 2021 Jun 25;8:685967. doi: 10.3389/fnut.2021.685967 (PMC8267173; doi:10.3389/fnut.2021.685967)
Supplement: Supplementary file 2 [file Data_Sheet_1.XLSX]

## Sheet: Sheet1
ID	age	Marital Status	Education Level	Living Arrangement	Primary Caregiver	Combined chronic diseases	Time Since Diagnosis	TNM	Recurrence	LeukocytesT0	LymphocytesT0	Red Blood CellsT0	HemoglobinT0	AlbuminT0	Total ProteinT0	LeukocytesT1	LymphocytesT1	Red Blood CellsT1	HemoglobinT1	AlbuminT1	Total ProteinT1	LeukocytesT2	LymphocytesT2	Red Blood CellsT2	HemoglobinT2	AlbuminT2	Total ProteinT2	LeukocytesT3	LymphocytesT3	Red Blood CellsT3	HemoglobinT3	AlbuminT3	Total ProteinT3	PG T0	PG T1	PG T2	PG T3
516382	39	1	2	2	1	1	2	3	2	7.34	1.14	5.12	135	46.5	74.2	6.41	1.05	4.78	120	46.9	73.9	5.61	1.49	4.33	121	46.1	75.1	8.17	1.17	4.16	134	48.7	79	9	9	7	4
517766	42	1	3	2	1	2	2	2	2	4.8	1.14	5.05	126	43.7	80.6	5.42	1.3	4.53	119	46.7	77.4	6.12	1.47	4.21	122	44.2	76.9	6.08	1.97	4.08	131	47.7	77.1	8	8	8	7
518022	51	1	1	2	1	1	2	3	2	6.3	1.11	3.71	99	34.8	73	6.26	1.95	4.9	108	34.3	65.1	7.1	1.47	4.52	119	42.7	71.6	6.32	1.97	4.06	123	40.2	73.4	12	11	9	7
518494	48	1	2	2	1	2	2	3	1	4.13	0.92	3.39	100	37.17	68.45	5.18	0.9	3.43	107	43.11	76.52	3.84	0.94	3.53	112	46.57	81.75	3.21	0.94	3.7	122	45.67	87.01	8	8	5	3
518472	36	1	2	2	1	1	2	1	2	8.37	1.45	4.38	126	40	71.5	8.99	1.44	4.35	123	38.6	71.3	7.12	1.49	4.01	126	41.2	75.3	6.65	1.57	3.88	126	42.7	75.4	9	9	5	6
528423	42	1	2	2	1	1	2	2	2	4.27	0.84	3.89	114	47.9	74.2	3.01	0.92	3.6	100	40.4	74.8	7.82	1.56	4.1	122	41.6	79.2	6.92	1.47	3.98	121	40.7	76.8	8	8	4	4
515242	50	1	2	2	3	1	2	3	2	17.46	1.39	3.83	113	33	64.6	8.93	4.52	4.08	122	41.9	76.9	10.23	3.14	4.06	130	43.9	73.1	10.17	3.67	3.87	133	47	73.9	5	5	3	3
521278	67	1	1	3	3	1	2	3	2	5.22	2.15	3.27	102	43.5	73.4	5.93	2.05	3.63	117	41.7	71.2	6.35	1.7	3.5	115	47.6	77.2	5.41	1.69	3.22	119	48.6	78	10	8	7	7
525481	64	1	2	2	1	2	2	3	2	7.29	2.48	4.42	126	44.7	71	7.03	2.54	4.52	130	46.1	71.6	7.86	3.11	4.69	135	47.3	74.4	8.11	2.55	4.46	137	48.6	75.9	9	9	6	5
523696	43	1	2	2	1	1	2	4	2	3.88	1.28	3.82	110	41.7	70.8	4.71	1.14	3.62	121	39.6	74.1	6.52	1.09	4.17	109	47.1	78.2	7.12	1.71	4.03	121	453.1	76.1	10	9	11	9
501224	55	1	2	2	1	1	2	3	2	7.43	3.02	4.29	133	47.85	87.72	10.26	2.64	4.28	127	41.8	82.3	7.75	2.56	3.56	131	44.1	82	8.38	2.54	3.55	132	44.9	84.6	8	7	5	3
485333	51	1	1	2	3	1	2	3	2	7.46	0.65	3.22	103	47.2	80.3	18.61	1.09	3.14	103	49.3	75.4	3.17	0.75	2.83	96	47.9	74.3	2.12	0.8	4.03	127	53.8	85.2	10	10	7	6
504877	62	1	1	3	3	3	2	3	2	5.58	0.71	3.85	116	42.1	75.2	4.42	0.8	3.6	114	42.6	77.8	5.93	0.92	3.38	115	51.9	82.6	5.97	0.86	3.01	118	49.2	82.6	12	12	11	10
498095	49	3	2	3	3	2	2	3	2	5.31	1.66	4.39	114	40.6	72.8	5.51	1.97	4.48	123	43	72.7	5.95	1.95	4.18	122	43.3	72.8	5.34	2.56	3.97	137	43.7	72.6	10	8	6	5
497273	43	1	2	2	1	2	2	3	2	8	1.7	3.57	102	39.6	67.2	7.54	1.9	4.16	120	42	69.9	6.3	2.27	4.06	120	42.8	71.9	7.2	2.86	3.92	121	43.4	72.4	9	6	6	5
491177	57	1	2	2	1	1	2	4	2	5.72	1.07	3.88	124	38.7	67.4	5.62	1.14	3.92	125	43.8	67.5	6.47	1.16	3.81	125	45.2	68.2	6.6	0.97	3.48	129	45.2	69.2	8	7	5	5
501397	32	2	3	4	2	1	2	3	2	4.21	1.54	4.47	127	45.3	70.4	4.6	1.28	4.21	117	43.3	70.6	5.82	0.96	4.19	121	43.4	71.2	6.52	1.41	4.25	124	43.5	74.2	12	12	10	9
491769	59	1	1	3	3	2	2	3	2	7.96	1.84	4.48	130	40	73.4	3.98	1.14	3.94	125	42.7	73.6	4.95	1.09	4.04	127	43.7	76.1	4.31	1.07	3.84	135	48.2	81.2	7	6	6	3
471323	49	1	2	3	3	1	2	3	2	4.75	2.1	3.96	112	39.8	72	6.39	2.69	4.11	116	45.6	76.5	5.4	2.15	4.33	123	45.5	74.8	7.03	2.84	4.05	126	47.7	78	7	7	6	4
491570	54	1	1	2	1	1	2	3	2	5.02	1.6	3.68	116	43.7	75.7	4.84	1.58	3.28	108	42.5	72.1	6.08	1.46	3.4	117	42.9	74.7	7.42	1.85	3.86	132	44	80.7	10	11	10	9
502282	74	1	1	3	3	2	2	3	2	9.23	4.18	4.3	125	36.5	72.3	8.6	4.52	4.68	137	36.2	70.7	6.62	3.59	4.39	133	41.3	72.7	4.93	1.94	3.97	126	42	73.9	12	12	10	7
470008	54	1	1	2	3	2	2	1	2	8.4	1.52	4.14	111	34.2	64.4	3.76	1.03	3.82	104	37.3	72.1	3.49	1.08	3.87	112	38.2	72.6	3.56	1.14	3.75	119	40.5	75.6	11	12	10	7
491177	57	1	2	2	1	1	2	3	2	5.72	1.05	3.88	124	38.7	67.4	5.62	1.14	3.92	125	43.8	67.5	6.47	1.16	3.81	125	45.2	68.2	4.72	1.14	3.79	127	47	69.6	8	7	7	6
508260	56	1	2	2	1	1	2	3	2	4.73	1.24	3.89	120	32.4	65.3	5.81	1.35	3.57	110	41.4	74.8	5.9	1.55	3.74	117	44.5	83.2	5.99	0.88	3.58	117	45.9	89.3	8	9	7	7
499723	60	1	2	2	3	1	2	2	2	9.15	1.07	3.54	106	28.9	52	5.24	1.57	4	122	38.4	7	7.05	1.67	3.88	119	40.2	73.4	4.56	1.93	3.98	125	42.4	77.4	8	6	5	3
488205	71	1	1	3	3	4	2	3	2	4.57	1.49	4.05	121	27.8	54.7	4.57	1.82	4.59	130	34.9	65.1	9.58	1.95	4.45	131	36.8	65.5	6.7	2.12	4.15	130	41	67.8	9	6	5	5
504376	62	1	1	2	1	1	2	3	2	5.88	1.77	3.62	105	40.5	75.5	5.44	2.08	4.22	126	41.5	76	4.48	1.76	4.15	125	43.8	77.1	3.95	1.71	3.71	127	44.2	79.9	10	7	6	4
510923	65	1	3	2	1	1	2	4	2	8.76	1.38	3.48	105	36.8	66	6.72	1.69	3.83	104	38.8	75.3	4.13	1.91	3.52	107	41	78.9	5.32	2.12	2.05	110	41.74	77.7	10	10	9	8
480821	62	1	1	2	3	2	2	3	2	6.81	1.45	3.69	111	25.3	49.7	6.89	1.21	3.73	113	32.2	56.2	5.53	2.22	3.83	126	45.6	74.3	3.7	1.26	3.49	129	42.4	74.5	10	10	8	7
509375	46	1	2	2	1	4	2	3	2	4.66	1.22	3.41	101	42.2	74.7	4.3	1.08	3.38	100	39.6	66.6	4.86	1.32	3.81	117	51.9	77.4	5.88	1.36	3.88	121	59.6	78.3	11	10	9	8
527703	79	1	1	3	3	2	2	3	2	6.01	1.51	4.06	121	39.8	61.1	7.02	1.9	4.23	126	43.5	65.8	10.62	1.34	2.96	87	37.3	52	6.08	1.99	3.27	99	44.7	73.2	12	11	11	12
528354	51	1	1	2	1	2	2	3	2	4.37	1.28	4.26	110	39.1	61.4	6.05	0.8	3.35	85	35.1	52.5	4.25	0.41	3.91	105	46.2	72.1	4.35	1.23	3.93	107	44.7	75.6	10	9	10	8
510403	68	1	2	2	1	2	2	3	2	7.03	1.61	3.48	96	38.3	76.9	5.88	1.55	3.71	109	41.8	71.5	6.36	1.38	3.57	111	36.7	70.4	6.71	1.38	3.6	113	43.2	72.6	9	10	8	8
528695	63	1	2	2	1	2	2	1	2	6.26	2.53	4.35	143	47.7	68.1	5.74	2.25	4.34	143	49.6	68.6	6.21	2.21	4.1	139	45.4	71.1	4.58	1.83	4.14	140	47.6	75.6	13	12	12	13
532749	51	1	2	2	3	2	2	1	2	5.26	1.76	3.94	116	43.2	80.03	6.53	0.44	3.76	109	27.8	49.9	6.14	1.78	3.95	117	44.2	76.1	5.26	1.76	3.14	116	43.2	71.1	10	12	10	11
513969	54	1	1	2	1	1	2	2	2	9.42	1.98	3.43	131	36	67.4	11.25	1.63	4.98	136	30.1	60	7.02	1.35	3.19	95	35.8	59.8	5.89	1.6	4.36	128	41.2	72.8	8	7	7	5
502235	64	1	2	2	3	1	2	3	2	8.21	1.18	4.37	131	38.3	68.3	7.24	0.96	4.63	135	34.8	66.7	5.18	1.28	4.61	136	41.4	75.4	4.51	0.89	3.79	118	42.1	75	8	7	7	5
505040	40	1	1	2	4	1	2	3	2	5.18	1.68	4.28	127	41.3	71.8	6	1.68	4.27	128	47.4	79.3	7.69	1.73	4.97	138	35.1	70.1	2.47	0.95	4.27	126	45.1	76.2	10	9	8	8
526910	52	1	2	2	4	1	2	3	2	7.4	1.75	3.87	121	47.8	76.3	8.81	1.59	4.01	124	48.1	78.1	6.63	1.64	3.88	123	47.6	78.8	6.15	0.98	3.09	114	39.4	71.2	8	9	8	10
529933	51	1	1	2	1	1	2	3	2	4.97	1.29	4.24	116	44.7	76	4.92	1.27	3.45	94	29.4	55.6	5.49	1.7	4.01	110	38	59.2	5.73	1.59	3.73	103	43.2	72.5	7	9	7	6
491883	62	1	2	2	1	1	2	3	2	5.38	0.79	3.1	90	34.2	64	4.4	1.39	3.7	117	41.7	69.2	5.72	1.69	3.3	105	41.2	71	2.48	1.27	3.44	115	42.5	74.5	6	5	5	4
371025	62	1	1	2	3	1	3	4	1	11.26	4.93	3.7	115	39.5	76.3	14.7	4.61	3.36	129	38.2	74.3	11.34	4.16	2.63	90	44.1	79.1	6.76	3.75	2.32	83	43.8	79.4	11	11	10	9
532805	38	1	2	2	1	1	2	4	2	6.92	1.07	4.8	125	41.9	76.3	6.45	1.89	4.71	127	39.7	69.1	5.94	1.02	3.02	84	37.7	52.7	5.76	1.11	3.42	98	47.1	67.9	12	10	9	11
518907	47	1	2	2	4	1	2	3	2	7.14	0.92	4.61	139	40.4	78.9	6.06	0.35	4.15	127	39	82.4	5.75	2.4	3.71	108	43.31	78.2	4.22	1.92	3.31	108	43.31	78.2	9	10	8	8
402812	48	1	2	2	3	1	3	3	2	6.04	1.01	4.65	140	43.8	67.2	9.39	0.45	4.04	121	30.9	48.8	4.33	1.32	3.85	115	36.4	64.2	3.35	0.93	3.91	124	50.5	72.4	11	13	10	12
528914	78	1	1	3	3	1	2	3	2	5.75	1.81	4.38	138	32.1	60.2	4.49	1.35	3.88	122	25.8	49.6	6.63	1.1	3.93	122	36.2	68	6.55	1.44	3.74	117	31.6	58.6	8	9	7	8
530774	56	1	2	2	3	1	2	3	2	7.03	0.46	2.76	77	20.9	38.9	5.92	0.87	3.6	103	38.3	54.2	6.02	1.28	3.87	110	45.1	63.5	3.74	0.87	4.09	127	47.1	68.4	9	7	6	7
533450	45	3	2	3	4	1	2	2	2	5.03	0.76	4.8	141	47.3	80.1	3.5	0.79	4.75	140	51.4	80.1	5.09	0.36	3.91	120	33.9	58.3	2.42	0.58	3.89	116	33.8	60.2	10	8	7	6
528249	29	1	2	2	1	1	2	1	2	3.77	1.62	4.18	114	47	69.5	3.86	0.69	3.47	96	25.7	49.6	4.76	1.05	3.66	99	38.7	67.1	3.31	1.08	3.77	107	51.5	81.4	14	13	11	12
532521	50	1	2	2	3	1	2	2	2	4.37	1.01	4.25	124	48.7	74.7	4.89	1.07	3.57	103	47.4	70.7	6.26	1.34	3.66	105	46.5	73.4	2.69	1.35	2.84	95	43.4	66.2	13	12	12	10
531211	47	1	2	2	1	1	2	3	2	4.77	0.83	4.47	77	31.8	53.6	4.49	0.81	5.26	93	41.2	72.6	4.58	0.92	5.13	98	44.9	76.7	3.76	0.86	5.46	122	45.3	76.1	10	11	8	7
533279	54	1	2	2	1	3	2	3	2	6.62	2.38	4.45	127	42.1	76.2	8.94	1.44	4.41	123	33.2	64.9	8.57	2.88	4.66	130	40.2	75.1	5.65	1.71	4.17	123	47.5	76.6	9	8	8	9
535961	71	1	1	3	3	1	2	3	2	9.2	3.27	4.28	128	45.1	85	11.2	1.43	3.48	104	31.72	62.4	10.3	1.69	3.38	99	39.4	72.1	7.92	1.86	3.58	106	43	73.1	7	9	8	7
533966	64	1	2	1	4	1	2	3	2	3.27	1.15	3.95	114	43.9	70.9	4.2	1.28	3.96	120	44.8	70	4.11	1.47	4.15	120	41.2	73.2	3.62	1.13	4.16	113	46.2	76.1	8	6	7	5
506318	71	1	1	3	3	2	2	3	2	4.87	1.3	3.27	108	38.4	77.6	2.68	1.2	3.11	103	39.9	70.6	3.52	1.21	3.07	100	43.3	76.1	3.61	1.24	3.64	116	35.9	71.4	13	12	11	10
532514	52	1	2	2	1	1	2	4	2	5.53	1.23	4.31	128	45.1	74.2	7.49	1.47	4	118	42.8	78.1	3.08	1.04	3.88	114	43.8	73.3	3.58	1.39	3.85	116	45.3	73.7	8	8	7	7
467846	61	1	2	2	1	1	2	3	2	5	1.31	4.41	139	45.4	70.1	7.39	2.94	3.56	108	33.6	56.9	4.72	1.13	3.54	114	30.98	79.1	4.58	1.46	3.38	107	46.1	77.9	11	12	12	10
529765	49	1	3	2	1	1	2	3	2	5.17	0.58	3.13	92	28.9	48.4	7.18	0.16	3.45	102	35.9	62.3	6.93	1.1	4.51	141	41.2	71	4.4	1.06	4.35	136	39.6	70.1	13	14	13	13
531573	39	1	2	2	1	2	2	3	2	7.65	1.31	4.33	104	36.5	71.4	6.88	0.69	3.72	98	35.2	54.6	8.23	0.98	4.03	103	37.4	66.7	5.43	1.07	4.22	109	43.8	71.5	9	11	12	8
235108	44	1	2	2	1	1	3	4	1	4.29	1	4.29	134	43	71.6	7.42	0.26	3.87	118	24.6	49.4	4.47	0.78	3.82	116	35.4	61.5	2.9	0.95	4.14	124	45	75.8	9	10	8	7
